# Supplementary material for: Characterization of AtBAG2 as a Novel Molecular Chaperone
Source: Life (Basel). 2023 Mar 3;13(3):687. doi: 10.3390/life13030687 (PMC10052705; doi:10.3390/life13030687)
Supplement: Supplementary file 1 [file life-13-00687-s001.zip]

Archive with 1 entries (1 files):
- life-2082097-supplementary.pdf
